# Supplementary material for: Clinical and Radiographic Manifestations of Sputum Culture-Negative Pulmonary Tuberculosis
Source: PLoS One. 2015 Oct 8;10(10):e0140003. doi: 10.1371/journal.pone.0140003 (PMC4598139; doi:10.1371/journal.pone.0140003)
Supplement: S1 Dataset — (CSV) [file pone.0140003.s001.csv]

id	tbdx	tb01	pulmtb	exputb	afbsm	sm1_grad	sm1res	sm2_grad	sm2res	sm3_grad	sm3res	spu_ind	sputumcxneg_3	ppdres	nod_inf	ul_inf	uni_inf	mult_inf	mili_inf	cavity	cavity_l	cavity_w	cavity_vol	adenopa	pleu_eff	xr_nod_inf	xr_ul_inf	xr_uni_inf	xr_mult_inf	xr_mili_inf	xr_cavity	xr_adenopa	xr_pleu_eff	ctdone	sym_dur	fever_dur	ns_dur	wtloss_dur	wtloss_lb	cough_dur	expect_dur	hemopt_dur	sob_dur	ctpain_dur	homeless	smoking	ivdu	dm	ckd
1	1	1	1	0	1	3	1	3	1	0	0	1	Culture +		0	1	1	0	0	0			0	0	0	0	1	1	0	0	0	0	0	0
2	1	1	1	0	0	0	0	0	0	0	0	1	Culture -		1	1	1	0	0	0			0	0	0	1	1	1	0	0	0	0	0	0
3	1	1	1	0	1	3	1	2	1	3	1	1	Culture +		1	1	0	1	0	0			0	0	0	1	1	0	1	0	0	0	0	0
4	1	1	1	0	1	3	1	3	1	3	1	1	Culture +		1	1	0	1	0	1			0	0	0	1	1	0	1	0	1	0	0	0
5	1	1	1	0	1	2	1	3	1	2	1	1	Culture +		1	1	1	0	0	0			0	0	0	1	1	1	0	0	0	0	0	0
6	1	1	1	0	0	0	0	0	0	0	0	1	Culture +		1	1	0	1	0	1			0	0	0	1	1	0	1	0	1	0	0	0
7	1	1	1	0	0	0	0	0	0	0	0	1	Culture +		1	0	0	1	1	1			#VALUE!	0	1	1	0	0	1	0	0	0	1	1
8	1	1	1	0	1	1	1	1	1	0	0	1	Culture +		1	1	0	1	0	0			0	0	0	1	1	0	1	0	0	0	0	0
9	1	1	1	0	1	2	1	3	1	1	1	1	Culture +		1	1	0	1	0	1			0	0	0	1	1	0	1	0	1	0	0	0
10	1	1	1	0	1	2	1	2	1	7	7	1	Culture +	1	1	1	1	0	0	0			0	0	0	1	1	1	0	0	0	0	0	0	16	0	0	1	0	16	16	0	0	0	0			0	0
11	1	1	1	0	0	0	0	0	0	0	0	1	Culture +	0	1	0	0	1	1	0			0	0	0	1	0	0	1	1	0	0	0	0	4	4	4	4	35	4	0	0	0	0	1			0	0
12	1	1	1	0	1	2	1	2	1	2	1	1	Culture +	1	1	1	0	1	1	1			0	0	0	1	1	0	1	1	1	0	0	0	8	4	4	8	20	4	0	0	0	0	0			0	0
13	1	1	1	0	0	0	0	0	0	0	0	1	Culture -	1	1	1	1	0	0	0			0	0	0	1	1	1	0	0	0	0	0	0	4	4	4	0	0	4	0	0	0	0	0			0	0
14	1	1	1	0	1	2	1	2	1	2	1	1	Culture +	1	0	0	0	1	0	0			0	1	0	0	0	0	1	0	0	1	0	0	24	24	1	0	0	1	0	0	0	0	0			0	0
15	1	1	1	0	1	2	1	0	1	0	0	1	Culture +	8	0	1	0	1	0	0			0	0	0	0	1	0	1	0	0	0	0	0	2	0	2	0	0	2	2	0	0	0	1			0	0
16	1	1	1	0	1	2	1	2	1	2	1	1	Culture +	1	0	1	0	1	0	1			0	0	0	0	1	0	1	0	1	0	0	0	8	2	2	0	0	8	0	0	0	0	0			0	0
17	1	1	1	1	0	0	0	0	0	0	0	1	Culture +	1	0	0	1	0	0	0			0	0	0	0	0	1	0	0	0	0	0	0	3	3	0	0	0	0	0	0	0	0	0			0	0
18	1	1	1	0	1	2	1	2	1	2	1	1	Culture +	8	0	1	1	0	0	0			0	1	0	0	1	1	0	0	0	1	0	0	8	8	8	8	20	4	4	1	0	0	0			0	0
19	1	1	1	1	1	2	1	2	1	2	1	1	Culture +	1	1	0	0	1	1	1			#VALUE!	1	0	1	0	0	1	0	0	0	0	1	16	8	0	0	0	0	0	0	16	0	1			0	0
20	1	1	1	0	0	0	0	0	0	0	0	1	Culture -	8	1	1	0	1	0	0			0	0	0	1	1	0	1	0	0	0	0	0	2	0	0	0	0	2	2	1	0	0	0
21	1	1	1	1	0	0	0	0	0	0	0	1	Culture -	8	1	1	0	1	0	0			0	1	0	1	1	0	1	0	0	0	0	1	0	0	0	0	0	0	0	0	0	0	0			0	0
22	1	1	1	1	0	0	0	0	0	0	0	1	Culture -	0	1	1	1	0	0	0			0	1	0	1	1	1	0	0	0	0	0	1	24	4	4	0	0	0	0	0	24	0	0			0	0
23	1	1	1	0	1	1	1	3	1	1	1	1	Culture +	8	0	0	1	0	0	0			0	0	0	0	0	1	0	0	0	0	0	0	4	4	4	0	0	4	0	0	0	0	0
24	1	1	1	0	1	1	1	0	1	3	1	1	Culture +	8	1	1	1	0	0	0			0	0	0	1	1	1	0	0	0	0	0	0											0
25	1	1	1	0	0	0	0	0	0	0	0	1	Culture +	8	1	1	0	1	0	1			#VALUE!	0	0	1	1	1	0	0	0	0	0	1	104	0	0	104	25	1	1	1	0	0	0
26	1	1	1	0	0	0	0	0	0	0	0	1	Culture +	8	1	1	0	1	0	0			0	0	1	1	1	0	1	0	0	0	1	0	2	1	1	0	0	2	0	0	0	2	0			0	0
27	1	1	1	0	0	0	0	0	0	0	0	1	Culture +	1	1	0	0	0	0	0			0	0	0	1	0	0	0	0	0	0	0	0	0	0	0	0	0	0	0	0	0	0	0			0	0
28	1	1	1	0	0	0	0	0	0	0	0	1	Culture +	1	1	1	1	0	0	1	2.4000001	1.7	4.08	0	0	1	1	1	0	0	0	0	0	1	12	0	0	0	0	12	0	0	0	0	0			0	0
29	1	1	1	0	0	0	0	0	0	0	0	1	Culture -	1	1	1	0	1	0	0			0	0	0	1	1	0	1	0	0	0	0	1	1	1	1	0	0	1	1	0	0	0	1	1	1	0	0
30	1	1	1	0	0	0	0	0	0	0	0	1	Culture +	1	0	1	1	0	0	0			0	0	0	0	1	1	0	0	0	0	0	0	4	2	2	4		2	2	1	0	0	0			0	0
31	1	1	1	0	0	0	0	0	0	0	0	1	Culture -	1	1	1	1	0	0	1			#VALUE!	0	0	1	1	1	0	0	1	0	0	1	0	0	0	0	0	0	0	0	0	0	0
32	1	1	1	0	1	1	1	1	1	1	1	1	Culture +	1	0	1	1	0	0	0			0	0	0	0	1	1	0	0	0	0	0	0	20	3	3	20	22	1	1	1	0	0	0			0	0
33	1	1	1	0	1	1	1	3	1	1	1	1	Culture +	8	1	1	0	1	0	0			0	1	1	1	1	0	1	0	1	0	0	1	16	0	0	16		16	16	16	16	16	0
34	1	1	1	1	0	0	0	0	0	0	0	1	Culture +	1	0	0	0	0	0	0			0	0	1	0	0	0	0	0	0	0	1	0	1	1	1	0	0	1	0	0	1	1	0
35	1	1	1	0	0	0	0	0	0	0	0	1	Culture -	8	0	1	0	1	0	0			0	0	0	0	1	0	1	0	0	0	0	0	8	8	8	0	0	8	8	4	8	8	0			0	0
36	1	1	1	0	0	0	0	0	0	0	0	1	Culture -	1	1	1	1	0	0	0			0	0	0	1	1	0	1	0	1	0	0	1	52	0	0	0	0	52	0	0	0	0		1		1	0
37	1	1	1	0	0	0	0	0	0	0	0	1	Culture +	1	1	1	0	1	0	1	3	2.0999999	6.3	1	0	1	0	1	0	0	0	0	0	1	16	6	0	0	0	6	6	1	16	16				0	0
38	1	1	1	0	0	0	0	0	0	0	0	1	Culture -	1	1	1	1	0	0	0			0	0	0	0	1	1	0	0	0	0	0	1	12	0	0	0	0	12	0	0	2	0		1	0	0	0
39	1	1	1	0	1	0	0	1	1	0	0	1	Culture +	8	0	1	0	1	0	0			0	0	0	0	1	0	1	0	0	0	0	0	2	2	2	2		2	0	0	0	0				0	0
40	1	1	1	0	0	0	0	0	0	0	0	1	Culture -	8	0	1	1	0	0	0			0	0	0	0	0	0	0	0	0	0	0	1	4	0	4	0	0	4	0	3	0	3				0	0
41	1	1	1	0	1	3	1	3	1	3	1	1	Culture +	8	0	1	1	0	0	0			0	0	0	0	1	1	0	0	0	0	0	0	8	1	1	0	0	8	1	1	0	0				0	0
42	1	1	1	0	1	1	1	0	0	0	0	1	Culture +	1	0	1	0	1	0	1			0	0	0	0	1	0	1	0	1	0	0	0	8	8	8	8	7	8	8	1	0	0				0	0
43	1	1	1	0	1	3	1	0	0	3	1	1	Culture +	1	0	1	0	1	0	1			0	0	0	0	1	0	1	0	1	0	0	0	52	0	1	0	0	52	52	1	0	0				0	0
44	1	1	1	0	0	0	0	0	0	0	0	1	Culture +	8	1	1	0	1	0	1			#VALUE!	0	0	1	1	0	1	0	0	0	0	1	24	24	24	24	26	24	24	0	24	24				0	0
45	1	1	1	0	1	3	1	1	1	1	1	1	Culture +	1	1	1	0	1	0	0			0	0	0	1	1	0	1	0	0	0	0	0	3	3	3	0	0	3	3	0	3	1				0	0
46	1	1	1	0	1	1	1	0	0	0	0	1	Culture +	1	0	0	1	0	0	0			0	0	0	0	0	1	0	0	0	0	0	0	26	1	0	26	15	0	0	0	0	1	0			0	1
47	1	1	1	0	1	1	1	3	1	0	0	1	Culture +	8	1	1	0	1	0	1	2.3	2	4.6	0	0	1	1	0	1	0	0	0	0	1	8	4	4	0	0	8	8	4	3	0		1	0	0	0
48	1	1	1	0	0	0	0	0	0	0	0	1	Culture -	1	1	1	0	1	0	0			0	0	1	1	1	1	0	0	0	0	1	1	52	0	52	4	12	52	52	52	0	0				0	0
49	1	1	1	0	0	0	0	0	0	0	0	1	Culture +	8	1	1	1	0	0	0			0	0	0	1	1	1	0	0	0	0	0	1	4	0	0	0	0	4	4	4	0	1				0	0
50	1	1	1	0	0	0	0	0	0	0	0	1	Culture -	0	0	1	1	0	0	0			0	0	0	0	1	1	0	0	0	0	0	1	52	0	0	52	20	2	2	0	52	52	1	1		0	0
51	1	1	1	0	1	1	1	0	0	7	7	1	Culture +	8	1	0	0	1	1	0			0	0	0	1	0	0	1	0	0	0	0	1	2	2	0	0	0	2	2	0	2	2		0	0	0	0
52	1	1	1	0	1	2	1	0	0	7	7	1	Culture +	8	1	1	0	1	0	1	5.5	6.5	35.75	1	0	1	1	1	0	0	1	0	0	1	4	0	4	16	10	4	4	0	0	0				1	0
53	1	1	1	0	0	0	0	0	0	0	0	1	Culture +	1	1	0	0	1	0	0			0	0	0	1	0	0	1	0	0	0	0	1	1	0	0	0	0	1	1	0	0	0				0	0
54	1	1	1	1	0	0	0	0	0	0	0	1	Culture +	8	1	1	0	1	0	0			0	1	0	1	1	1	0	0	0	0	0	1	52	0	52	12	6	16	0	0	0	0		0		0	0
55	1	1	1	0	0	0	0	0	0	0	0	1	Culture +	8	1	1	1	0	0	0			0	1	0	1	1	1	0	0	0	1	0	0	2	0	0	0	0	2	1	1	1	1				0	0
56	1	1	1	1	0	0	0	0	0	0	0	1	Culture -	1	1	0	0	1	1	0			0	1	1	0	0	0	0	0	0	0	1	1	12	0	0	12	50	0	0	0	1	0	0	0	0	0	0
57	1	1	1	0	0	0	0	0	0	0	0	1	Culture +	0	0	1	1	0	0	1	2.9000001	1.9	5.51	1	0	0	1	1	0	0	1	0	0	1	1	1	0	0	0	1	0	0	0	0	0	0	0	0	0
58	1	1	1	1	0	0	0	0	0	0	0	1	Culture -	0	0	1	1	0	0	0			0	1	1	0	0	0	0	0	0	0	1	1	1	1	0	0	0	1	0	0	1	1	0	0	0	0	0
59	1	1	1	0	1	1	1	1	1	1	1	1	Culture +	1	1	1	0	1	0	1			#VALUE!	0	0	1	0	0	1	0	0	0	0	1	0	0	0	0	0	0	0	0	0	0		1	1	0	0
60	1	1	1	0	0	0	0	0	0	0	0	1	Culture +	1	1	1	0	1	0	1			#VALUE!	0	0	0	1	1	0	0	1	0	0	1	4	4	4	4		4	4	4	4	0		0	0	0	0
61	1	1	1	0	1	1	1	1	1	1	1	1	Culture +	1	0	1	0	0	0	0			0	1	0	0	1	0	0	0	0	1	0	0	52	0	0	52		52	52	0	0	0		0	0	0	0
62	1	1	1	0	1	0	0	3	1	1	1	1	Culture +	1	1	0	0	0	0	1			0	1	0	1	0	0	0	0	1	1	0	0	6	0	0	0	0	6	6	0	0	0		0	0	0	0
63	1	1	1	1	1	3	1	2	1	2	1	1	Culture +	8	1	1	0	1	1	1			#VALUE!	1	0	1	1	0	1	0	0	0	0	1	1	1	1	0	0	1	1	0	1	0		0	0	0	0
64	1	1	1	1	1	2	1	2	1	2	1	1	Culture +	1	0	1	0	0	0	1			#VALUE!	1	1	1	1	0	1	0	0	0	1	1	3	0	3		50	3	3	0	3	0		1	0	0	0
65	1	1	1	0	0	0	0	0	0	0	0	1	Culture +	1	0	1	0	0	0	0			0	1	1	0	0	0	0	0	0	0	1	1	12	1	0	12	20	3	0	0	0	0		0	0	0	0
66	1	1	1	1	0	0	0	0	0	0	0	1	Culture +	8	1	1	0	1	1	0			0	1	0	1	1	0	1	0	0	0	0	1	36	0	0	36	10	0	0	0	0	0	0	0	0	0	0
67	1	1	1	0	1	3	1	3	1	3	1	1	Culture +	1	0	1	1	0	0	0			0	0	0	0	1	1	0	0	0	0	0	1	6	6	6	0	0	6	6	0	0	0	0	1	0	0	0
68	1	1	1	0	0	0	0	0	0	0	0	1	Culture +	1	1	1	0	1	1	1	3.8	3.5	13.3	0	1	0	0	0	0	0	1	0	0	1	24	0	0	24	26	12	12	0	0	1	0	1	0	1	0
69	1	1	1	1	0	0	0	0	0	0	0	1	Culture -	1	1	1	1	1	0	0			0	1	0	1	0	1	0	0	0	0	0	1	6	6	6	6	20	6	0	0	0	0	0	1	0	0	1
70	1	1	1	0	0	0	0	0	0	0	0	1	Culture +	1	1	1	0	1	0	0			0	1	0	1	1	0	1	0	0	0	0	1	4	0	0	0	0	4	4	0	0	0	0	0	0	0	0
71	1	1	1	0	1	3	1	3	1	3	1	1	Culture +	0	1	1	1	0	0	0				1	0	1	1	1	0	0	0	0	0	1	4	0	0	0	0	4	0	0	0	4	0	1	0	0	0
72	1	1	1	0	1		1		1		1	1	Culture +	8	0	1	0	1	0	1			0	0	1	0	1	0	1	0	1	0	1	0	24	0	12	24	20	12	10	0	0	0		1	0	0	0
73	1	1	1	0	0	0	0	0	0	0	0	1	Culture +	0	1	0	0	1	0	1			#VALUE!	1	1	0	0	0	1	0	0	0	1	1	3	0	0	3	20	3	0	0	0	0				0	1
74	1	1	1	0	1		1		1		1	1	Culture +	1	1	1	1	0	0	1			0	1	0	1	1	1	0	0	0	0	0	1	1	1	1		20	1	1	0	1	0				0	0
75	1	1	1	0	1	3	1	3	1	3	1	1	Culture +	8	1	0	0	1	1	0			0	0	0	1	0	0	1	1	0	0	0	0	4	4	4	4	20	4	4	4	4	0		0	0	0	0
76	1	1	1	0	1	0	0	1	1	1	1	1	Culture +	1	0	1	1	0	0	1			#VALUE!	0	0	0	1	1	0	0	0	0	0	1	6	6	6	6		6	6	6	0	0		0	0	0	0
77	1	1	1	0	1	3	1	3	1	3	1	1	Culture +	8	1	0	0	1	0	1			#VALUE!	0	1	0	0	0	0	0	0	0	1	1	32	0	12	12	30	32	32	1	0	0		0	0	1	0
78	1	1	1	1	0	0	0	0	0	0	0	1	Culture -	1	1	1	0	1	1	0			0	1	0	1	1	0	1	0	0	0	0	1	4	0	0	0	0	4	0	0	0	0		0	0	0	0
79	1	1	1	0	1	1	1	1	1	1	1	1	Culture +	8	0	1	1	0	0	1	3.2	2.7	8.64	0	0	0	0	0	0	0	1	1	0	1	2	0	0	52	12	2	2	1	0	0		1	0	9	0
80	1	1	1	0	1	1	1	2	1	2	1	1	Culture +	8	0	1	1	0	0	0			0	0	1	0	1	1	0	0	0	0	1	0	24	24	24	24		24	0	0	0	0		0	0	1	0
81	1	1	1	0	0	0	0	0	0	0	0	1	Culture +	0	0	1	1	0	0	0			0	0	0	0	1	1	0	0	0	0	0	1	1	0	0	0	0	1	1	0	0	0		1	0	0	0
82	1	1	1	0	0	0	0	0	0	0	0	1	Culture +	1	1	1	0	1	0	1			0	1	1	0	1	0	1	0	0	0	1	1	1	1	0	0	0	1	1	0	0	0		0	0	0	0
83	1	1	1	0	1	3	1	3	1	3	1	1	Culture +	8	1	0	0	0	0	1	1.4	1	1.4	1	0	0	0	1	0	0	1	0	0	1	8	8	4	0	0	8	8	0	1	8		0	0	0	0
84	1	1	1	0	1	0	0	1	1	7	7	1	Culture +	1	0	0	1	1	0	0			0	0	1	0	0	1	1	0	0	0	1	0	24	1	0	24	10	4	1	0	0	1		1	0	0	0
85	1	1	1	0	1	1	1	1	1	1	1	1	Culture +	8	1	1	0	1	0	1			#VALUE!	1	0	0	1	1	0	0	0	0	0	1	1	1	1	1	9	1	1	0	0	1	0	0	0	0	0
86	1	1	1	0	1	1	1	1	1	1	1	1	Culture +		0	1	0	0	0	1			#VALUE!	0	0	0	1	0	1	0	0	0	0	1	24	1	0	24	5	24	1	0	0	0		0	0	0	0
87	1	1	1	0	1	1	1	1	1	0	0	1	Culture +		1	0	0	1	1	0			0	1	0	1	0	0	0	0	1	0	0	1	4	0	0	4	30	2	0	0	2	0	1
88	1	1	1	0	1	2	1	2	1	2	1	1	Culture +		1	1	0	1	0	1	3.5	2.5	8.75	0	0	0	0	1	1	0	1	0	0	1	16	2	4	16	60	8	8	1	4	0	0
89	1	1	1	0	1	1	1	0	0	2	1	1	Culture +		1	1	0	1	0	0			0	0	0	1	1	0	1	0	0	0	0	0	4	0	0	0	0	4	4	0	0	0	0
90	1	1	1	0	1	1	1	0	0	0	0	1	Culture +	1	0	1	0	1	0	1	4.4000001	4.0999999	18.04	0	0	0	1	0	1	0	1	0	0	1	16	0	16	16		16	0	0	0	0	0
91	1	1	1	0	1	3	1	3	1	3	1	1	Culture +		0	1	0	1	0	0			0	0	0	0	1	0	1	0	0	0	0	0	4	0	0	4	25	4	4	0	4	0	1
92	1	1	1	0	1	2	1	3	1	3	1	1	Culture +		1	1	0	1	0	0			0	0	0	1	1	0	1	0	0	0	0	0	2	0	0	0	0	2	2	0	2	0	0
93	1	1	1	0	0	0	0	0	0	0	0	1	Culture -	0	1	0	0	0	0	0	0	0	0	0	0	1	1	1	0	0	0	0	0	1	0	0	0	0	0	0	0	0	0	0	0
94	1	1	1	0	0	0	0	0	0	0	0	1	Culture -		1	0	0	1	0	1	2.2	2.3	5.06	0	0	1	1	1	0	0	0	0	0	1	0	0	0	0	0	0	0	0	0	0		1
95	1	1	1	0	0	0	0	0	0	0	0	1	Culture -	1	0	0	0	1	1	0			0	0	0	0	0	0	0	1	0	0	0	1	2	1	0	0	0	2	0	0	8	0
96	1	1	1	0	1	1	1	1	1	1	1	1	Culture +	1	1	1	0	1	0	0			0	1	0	0	1	1	0	0	0	0	0	1	8	6	6	8	30	2	0	0	2	0
97	1	1	1	0	1	1	1	0	0	0	0	1	Culture +	1	1	1	0	0	0	1			#VALUE!	1	0	0	1	1	0	0	0	0	0	1	104	0	0	104	40	52	0	0	0	0
98	1	1	1	1	0	0	0	0	0	0	0	1	Culture -	0	1	1	0	0	0	0			0	1	0	0	0	0	0	0	0	0	0	1	8	8	8	8	30	1	1	0	0	0
99	1	1	1	0	1	0	0	1	1	0	0	1	Culture +		1	1	1	1	0	1	5.6999998	5.5	31.35	0	0	1	1	1	0	0	1	0	0	1	1	1	0	0	0	1	1	1	0	0		1	0	1	0
[truncated: 24 more columns]
